# Supplementary material for: How can past sea level be evaluated from traces of anthropogenic layers in ancient saltpans?
Source: PLoS One. 2023 Jul 19;18(7):e0287977. doi: 10.1371/journal.pone.0287977 (PMC10355413; doi:10.1371/journal.pone.0287977)
Supplement: S1 File — (XLSX) [file pone.0287977.s001.xlsx]

## Sheet: BRB-2
Sample		Lithological and qualitative paleontological description	Aliquot 1:X (R1)	Benthic foraminifera counted specimens	Benthic counted specimens aliquot 1 (BF/ 9 cc >125µm sediment)	Species richness- no. species /sample	Ammonia aberdoveyensis Haynes, 1973	Ammonia parkinsoniana (d'Orbigny, 1839)	Ammonia pawlowskii Hayward & Holzmann, 2019	Ammonia veneta (Schultze, 1854)	Ammonia sp.	Ammobaculites sp.	Ammoscalaria runiana (Heron-Allen & Earland, 1916)	Asterigerinata mamilla (Williamson, 1858)	Bolivina pseudoplicata Heron-Allen & Earland, 1930	Bolivina sp.	Bolivina spathulata (Williamson, 1858)	Buccella sp.	Cibicides sp.	Cribroelphidium poeyanum (d'Orbigny, 1839)	Cribroelphidium williamsoni (Haynes, 1973)	Cribroelphidium sp.	Cycloforina sp.	Elphidium silvestrii Hayward, 1997	Elphidium advena (Cushman, 1922)	Elphidium crispum (Linnaeus, 1758)	Elphidium advenum subsp. limbatum (Chapman, 1907)	Elphidium sp.	Eggerelloides scaber (Williamson, 1858)	Haynesina depressula (Walker & Jacob, 1798)	Haynesina sp.	Haplophragmoides manilaensis Andersen, 1953	Miliammina fusca (Brady, 1870)	Miliolinella sp.	Peneroplis pertusus (Forsskål in Niebuhr, 1775)	Porosononion granosum (d'Orbigny, 1846)	Quinqueloculina sp.	Rosalina sp.	Spiroloculina sp.	Trochammina inflata (Montagu, 1808)	Triloculina tricarinata d'Orbigny in Deshayes, 1832	Vertebralina (?)	unidentified
BRB-2 1-2		above 125 um, organic material	4	90	360	12	19	31	8	7		10	4					4							2		1			1		1	2
BRB-2 6-7		above 125um	8	74	592	12	22	22	10	7		2	2						2		1						2		2						1	1
BRB-2 11-12		above 125um	8	56	448	12	5	20	9	8		3	2					1				1			3	1	1		2
BRB-2 16-17		above 125um	8	133	1064	12	10	60	22	12		2	8								2	1			9		2		4							1
BRB-2 23-24		above 125um	4	117	468	8		36	6	28		14	10					1											21				1
BRB-2 28-29		above 125um	8	143	1144	13	13	61	16	9		13	7												7		8		4	2	1		1			1
BRB-2 34-35		above 125um	4	117	468	11	5	56	7	16		7	12	1								1							9	1			2
BRB-2 39-40		above 125um	8	160	1280	14	43	48		29		1	2			1		2	1		9				7			3	7	3	4
BRB-2 44-45		above 125um organic material, plants, quartz, pyrite, the sample includes several species of ostracods and mollusks and several forams. Some forams are broken might be after chemical reaction.	4	251	1004	15	11	15	3	191			1		2		1		1		10	2			3		2			6							1	2
BRB-2 47-48		above 125um	8	105	840	13	13	6		69			4	1	1				1					2	3					1					2			1			1
BRB-2 50-51		above 125um	8	151	1208	15	6			101	1		1					2	2				4	1	4		4							4	12		4		4				1
BRB-2 53-54		above 125um	8	118	944	11	7	8		84			6												1		2		2	1					4	2						1
BRB-2 59-60		above 125 full with Pyrite, fragile	8	104	832	13	8	26	2	39		12	4												1		1		2	5								2	1	1
BRB-2 64-65		above 125um , The Ammonia is full with pyrite,	4	88	352	16	4	34	2	26			5				1	1		1	1				5		2		2	1						1		1					1
			Brackish to marine species
			Euryhaline species

## Sheet: BRB-5
Sample		Lithological and qualitative paleontological description	Aliquot 1:X (R1)	Benthic foraminifera counted specimens	Benthic counted specimens aliquot (BF/ 10 cc >125µm sediment)	Species richness- Number of species /sample	Adelosina laevigata d'Orbigny, 1826	Adelosina intricata (Terquem, 1878)	Adelosina sp.	Ammonia aberdoveyensis Haynes, 1973	Ammonia parkinsoniana (d'Orbigny, 1839)	Ammonia pawlowskii Hayward & Holzmann, 2019	Ammonia veneta (Schultze, 1854)	Ammobaculites sp.	Ammoscalaria runiana (Heron-Allen & Earland, 1916)	Articulina sp.	Asterigerinata mamilla (Williamson, 1858)	Bolivina pseudoplicata Heron-Allen & Earland, 1930	Bolivina sp.	Bolivina spathulata (Williamson, 1858)	Buccella sp.	Cibicides sp.	Cribroelphidium poeyanum (d'Orbigny, 1839)	Cribroelphidium williamsoni (Haynes, 1973)	Cribroelphidium sp.	Cycloforina sp.	Elphidium aculeatum (d'Orbigny, 1846)	Elphidium advena (Cushman, 1922)	Elphidium crispum (Linnaeus, 1758)	Elphidium advenum subsp. limbatum (Chapman, 1907)	Elphidium sp.	Entzia macrescens (Brady, 1870)	Eggerelloides scaber (Williamson, 1858)	Globigerinoides ruber (d'Orbigny, 1839)	Haynesina depressula (Walker & Jacob, 1798)	Haynesina sp.	Haplophragmoides manilaensis Andersen, 1953	Lobatula lobatula (Walker & Jacob, 1798)	Massilina gualtieriana (d'Orbigny, 1839)	Miliammina fusca (Brady, 1870)	Miliolida	Miliolinella sp.	Ophthalmidium sp.	Peneroplis pertusus (Forsskål in Niebuhr, 1775)	Porosononion granosum (d'Orbigny, 1846)	Pseudotriloculina sp.	Quinqueloculina berthelotiana d'Orbigny, 1839	Quinqueloculina bosciana d'Orbigny, 1839	Pseudotriloculina limbata (d'Orbigny in Fornasini, 1905)
BRB-5 23-24		above 125 um carbonate skeletons including mollusks	4	91	364	15				1	39	31		3			2					1	3					1		3			1								1
BRB-5 24-25		above 125 um, organic material, badly preserved	4	64	256	14	1				9	37							2		2							2	1				2	2		1						1					1
BRB-5 27-28		above 125 um, red sediment, few species badly preserved	4	77	308	12			2		41	16		1			1				3								6	1			2											1
BRB-5 34-35		above 125 um, red sediment, few species badly preserved	2	17	34	6					4	5	5										1						1															1
BRB-5 39-40		above 125 um, red sediment, few species badly preserved	2	34	68	15		6		4	8	1											1					1													2				1			1
BRB-5 44-45		above 125 um, contain large number of ostracods	8	96	768	13				20	25	2	4						1				3		2											1					1				1				10
BRB-5 50-51		above 125 um, contain large number of ostracods	8	141	1128	21		4		32	25	3	15	1					1				3								2		2		1				3		15		1	1			1	2	9
BRB-5 54-55		above 125 um, contain large number of ostracods	4	227	908	15				43	97	19	22		1								6							1						1					10	1		4	3
BRB-5 59-60		above 125 um, contain large number of ostracods	8	119	952	14				13	27	7	40				1								4					2											3			4			2
BRB-5 65-66		above 125 um, contain large number of ostracods	4	168	672	18				11	85	6	32		3	1										3		1		2		1						1						5	4				5
BRB-5 70-71		above 125 um, contain large number of ostracods	8	84	672	13				12	38	1	15		3							1	3					3							1						2			2			2
BRB-5 75-76		above 125 um,	4	166	664	18				24	83	3	27		2							1	4				2	4		3						3					2	1			3	1		1
BRB-5 78-79		above 125 um,	4	104	416	12				11	16	7	57				1				1	1	4					2							2
BRB-5 79-80		above 125 um	4	50	200	2						5	45
BRB-5 80-81		above 125 um,	4	101	404	15				11	10	2	61						1									4		1					1	1					1				2
BRB-5 84-85		above 125 um,	4	102	408	6						1	90		1										7					2
BRB-5 93-94		above 125 um, few species very bed preserved some broken	4	17	68	6					5	5	3		1																2
	Brackish to marine species
	Euryhaline species
[truncated: 14 more columns]

## Sheet: taxonomic reference list
Taxonomic reference list of the most common foraminifera taxa (>5%) discussed in the text and their ecological preferences, i.e., salinity-tolerance ranges
Taxa	Taxonomic reference	ecological preference	Reference
Foraminifera
Ammonia pawlowskii Hayward & Holzmann, 2019	[58], Figs 7-9	Common in the central and eastern Mediterranean Sea, in sheltered normal marine salinity water.	[53] (and references therein)
Ammonia parkinsoniana (d`Orbigny, 1839)	[56], Plate 97, Figs 7-9	Cosmopolitan, lives abundantly in shallow subtidal sand in moderately sheltered normal marine salinity environments, however, lives in polyhaline to euhaline water (10-37 psu).	[53] (and references therein); [51]
Ammonia aberdoveyensis Haynes, 1973	[57], T2	Restricted to intertidal muddy sand environments around northern Europe in a wide range of normal marine, polyline to euhaline salinities. It does not tolerate the warm temperature extremes of A. veneta, with which it often occurs.	[53] (and references therein)
Ammonia veneta (Schultze, 1854)	[57], T1	Common in varied environments (intertidal to shallow subtidal depths in saline lakes, tidal lagoons, normal marine salinity waters and brackish estuaries and sheltered harbors) in polyhaline to euryhaline waters.	[53] (and references therein)
Ammoscalaria runiana (Heron-Allen & Earland, 1916)	[56], Plate 5, Figs 7-8	Intertidal-subtidal species, common in clayey silty sand poor in TOC (0.2-0.7%) in brackish water (salinity 16-18 psu).	[49]
Elphidium advena (Cushman, 1922)	[56], Plate 89, Figs 5-7	Shallow marine water species, lives on fine sand and occasionally silty clayey sands.	[52]
Elphidium advenum subsp. limbatum (Chapman, 1907) (Elphidium depressulum)	[56], Plate 90, Figs 7-8	Shallow marine water species, lives on fine sand and occasionally silty clayey sands.	[52]
Elphidium crispum (Linnaeus, 1758)	[56], Plate 90, Figs 1-6	Widespread on coarse sand in normal marine salinity environments of the Mediterranean intertidal and subtidal zones.	[50]
Reference:
[49] Alve E, Murray JW. Marginal marine environments of the Skagerrak and Kattegat: a baseline study of living (stained) benthic foraminiferal ecology. Palaeogeography, Palaeoclimatology, Palaeoecology. 1999 Feb 15;146(1-4):171-193.
[50] Sgarrella F, Moncharmont Zei M. Benthic foraminifera of the Gulf of Naples (Italy): systematics and autoecology. Bollettino della Società Paleontologica Italiana.1993(2): 145–264.
[51] Jorissen FJ. Benthic foraminifera from the Adriatic Sea: principles of phenotypic variation (Doctoral dissertation, Utrecht University) 1988.
[52] Avnaim-Katav S, Almogi-Labin A, Sandler A, Sivan D. Benthic foraminifera as palaeoenvironmental indicators during the last million years in the eastern Mediterranean inner shelf. Palaeogeography, Palaeoclimatology, Palaeoecology. 2013 Sep 15; 386: 512-530.
[53] Hayward BW, Holzmann M, Pawlowski J, Parker JH, Kaushik T, Toyofuku MS, Tsuchiya M. Molecular and morphological taxonomy of living Ammonia and related taxa (Foraminifera) and their biogeography. Micropaleontology. 2021 Jan 1; 67(2-3): 109-274.
[56] Cimerman F, Langer MR, Mediterranean Foraminifera. Academia Scientariumet Aritium Slovenica, Dela, Opera 30, Classis IV: Historia Naturalis.1991: 118-193.
[57] Hayward BW, Holzmann M, Grenfell HR, Pawlowski J, Triggs CM. Morphological distinction of molecular types in Ammonia – towards a taxonomic revision of the world’s most commonly misidentified foraminifera. Marine Micropaleontology. 2004 Feb 1;50(3-4):237-271.
[58] Hayward BW, Holzmann M, Tsuchiya M. Combined molecular and morphological taxonomy of the beccarii/T3 group of the foraminiferal genus Ammonia. Journal of Foraminiferal Research. 2019 Oct 23;49(4): 367-378.
