# Supplementary material for: How can past sea level be evaluated from traces of anthropogenic layers in ancient saltpans?
Source: PLoS One. 2023 Jul 19;18(7):e0287977. doi: 10.1371/journal.pone.0287977 (PMC10355413; doi:10.1371/journal.pone.0287977)
Supplement: S2 File — (XLSX) [file pone.0287977.s002.xlsx]

## Sheet:  BRB-2
Sample	Number of shells	Aliquot	Cyprideis torosa f. littoralis	Xestoleberis communis	Xestoleberis intermedia	Xestoleberis sp. (too small for ID)	Aurila woodwardi	Aurila sp. (too small for ID)	Leptocythere lagunae	Leptocythere bacescoi	Leptocythere cf. bituberculata	Leptocythere rara	Leptocythere macella	Leptocythere sp. (too small for ID)	Loxoconcha littoralis	Loxoconcha rhomboidea	Loxoconcha ovulata	Loxoconcha cf. elliptica	Loxoconcha sp. (too small for ID)	Cytherois fischeri	Callistocythere cf. adriatica	Callistocythere sp. (juvenile, too small for ID)	Hiltermannicythere turbida	indet fgm
1-2	10	1	9					1
6-7	10	1	6	3				1
11-12	16	1	10	4															2
16-17	8	1	4	2				2
28-29	67	1	16	31	1	1			2					2		4			3	1	6
34-35	2	1	1	1
39-40	18	1	10	5																	3
44-45	27	1	7				4			2		5				6	1					1	1
47-48	70	1	18	34			5		4					2		1			4		1			1
50-51	58	0.25	32	9					1		2	3		2		1			5	2		1
53-54	63	1	31	13			1	1		1	2		4			3	2	4	1
59-60	32	1	15	7						2					1	2			2		1	2
64-65	14	1	9	3				1								1
Oligohaline to Polyhaline
Euhaline
Euryhaline

## Sheet: BRB-5
sample	# of valves	Aliquot	Cyprideis torosa f. littoralis	Xestoleberis communis	Xestoleberis dispar	Xestoleberis sp. (too small for ID)	Aurila prasina	Aurila cf. prasina	Aurila woodwardi	Leptocythere lagunae	Leptocythere bacescoi	Leptocythere cf. bituberculata	Leptocythere rara	Leptocythere sp. (too small for ID)	Loxoconcha rhomboidea	Loxoconcha ovulata	Loxoconcha cf. elliptica	Loxoconcha sp. (too small for ID)	Cytherois fischeri	Semicytherura cf. dispar	Semicytherura cf. quadridentata	Semicytherura gr. inversa-cibriformis	Callistocythere sp. 1	Callistocythere sp. 2	Butonia sp.	Paracytheridea sp.	Hiltermannicythere turbida	juv. ?Neocytherideis	indet fgm
23-24	30	1	13	4			2		2		1				5				1							1	1
24-25	27	1	3	8		3		1		1	1					2			1	1			2						4
27-28	26	1	10	8					3		1						1		1				1	1
34-35	10	1	3							1	1					1						1							3
39-40	6	1	3			1								1				1
44-45	60	0.25	29	7			19			1				1		2									1
50-51	190	0.25	69	10		10	87		10	1								3
54-55	81	0.25	46	2		1	23		4				3				1	1
59-60	53	0.5	25	6		1	7		9	2						2					1
65-66	61	0.25	27	7	1	3	6		1				6			3		2			1								4
70-71	49	0.25	23	6		6	8		3	1						2
75-76	46	0.25	34	5		2	1								1		1	2
78-79	62	1	42	12					2						2								4
79-80	55	0.5	53							2
80-81	66	0.25	54	2		3				1		1			2	1		1											1
84-85	177	0.5	176	1
89-90	2	1	2
93-94	25	1	9	2		3	2		6			1																1	1
Oligohaline to Polyhaline
Euhaline
Euryhaline

## Sheet: taxonomic reference list
Taxonomic reference list of the most common ostracod taxa (>2%) discussed in the text and their ecological preferences, i.e., salinity-tolerance ranges
Taxa	Taxonomic reference	ecological preference	Reference
Ostracoda
Cyprideis torosa (f. littoralis) (Jones, 1850)	[59], Plate 34, Figs 8-9	Brackish-lagoonal species on sandy or muddy substrate occurring in a wide salinity range from oligohaline to euryhaline waters.	[60]; [62]
Xestoleberis communis Müller, 1894	[59], Plate 72, Figs 1-5	Shallow marine species occur in oligohaline to polyhaline waters.	[60]; [62]
Aurila prasina Barbeito-Gonzalez, 1971	[59], Plate 20, Figs 1-7	Near-shore species recorded at water depth of <20 m.	[59]
Aurila woodwardi (Brady, 1868)	[59], Plate 20, Figs 8-11	Shallow marine, euhaline species.	[60]
Loxoconcha rhomboidea (Fischer, 1855)	[59], Plate 59, Figs 8-12	Shallow marine, poly- to euhaline species.	[60]
Reference:
[59] Bonaduce G. Distribution of Ostracoda in the Adriatic Sea. Pubblicazioni della Stazione Zoologica di Napoli. 1975; 40: 154.
[60] Salel T, Bruneton H, Lefèvre D. Ostracods and environmental variability in lagoons and deltas along the north-western Mediterranean coast (Gulf of Lions, France and Ebro delta, Spain). Revue de Micropaléontologie. 2016 Oct 1; 59(4): 425-444.
[62] Mazzini I, Aiello G, Frenzel P, Pint A. Marine and marginal marine Ostracoda as proxies in geoarchaeology. Marine Micropaleontology. 2022 Jun 1; 174: 102054.
