# Supplementary material for: How can past sea level be evaluated from traces of anthropogenic layers in ancient saltpans?
Source: PLoS One. 2023 Jul 19;18(7):e0287977. doi: 10.1371/journal.pone.0287977 (PMC10355413; doi:10.1371/journal.pone.0287977)
Supplement: S3 File — (XLSX) [file pone.0287977.s003.xlsx]

## Sheet: Analytical Data
Bureau Veritas Commodities Canada Ltd.				Final Report	1
Client:	Croatian Geological Survey
File Created:	31-Dec-2020
Job Number:	VAN20002851
Project:	None Given
	Method	MA200	MA200	MA200	MA200	MA200	MA200	MA200	MA200	MA200	MA200	MA200	MA200	MA200	MA200	MA200	MA200	MA200	MA200	MA200	MA200	MA200	MA200	MA200	MA200	MA200	MA200	MA200	MA200	MA200	MA200	MA200	MA200	MA200	MA200	MA200	MA200	MA200	MA200	MA200	MA200	MA200	MA200	MA200	MA200	MA200
	Analyte	Mo	Cu	Pb	Zn	Ag	Ni	Co	Mn	Fe	As	U	Th	Sr	Cd	Sb	Bi	V	Ca	P	La	Cr	Mg	Ba	Ti	Al	Na	K	W	Zr	Ce	Sn	Y	Nb	Ta	Be	Sc	Li	S	Rb	Hf	In	Re	Se	Te	Tl
	Unit	PPM	PPM	PPM	PPM	PPM	PPM	PPM	PPM	%	PPM	PPM	PPM	PPM	PPM	PPM	PPM	PPM	%	%	PPM	PPM	%	PPM	%	%	%	%	PPM	PPM	PPM	PPM	PPM	PPM	PPM	PPM	PPM	PPM	%	PPM	PPM	PPM	PPM	PPM	PPM	PPM
	MDL	0.1	0.1	0.1	1	0.1	0.1	0.2	1	0.01	1	0.1	0.1	1	0.1	0.1	0.1	1	0.01	0.001	0.1	1	0.01	1	0.001	0.01	0.001	0.01	0.1	0.1	1	0.1	0.1	0.1	0.1	1	1	0.1	0.1	0.1	0.1	0.05	0.005	1	0.5	0.5
Sample	Type
BRB-5 28	Rock Pulp	4.1	22.5	28.7	82	<0.1	67.8	12.7	458	3.38	25	3	17.7	160	0.4	2.1	0.4	129	2.73	0.027	45.7	208	0.64	199	0.432	6.4	0.906	1.17	2.4	105.5	96	2.6	23.2	15.8	1	4	11	77	0.8	88.7	3	0.05	0.01	<1	<0.5	1.2
BRB-5 34	Rock Pulp	3.8	31.1	44.5	121	<0.1	107.5	17.4	393	5.09	34	2.9	24.8	77	1.2	2.5	0.8	176	0.25	0.039	49.1	153	0.6	295	0.498	9.5	0.932	1.72	3.7	156.1	109	4.1	27.5	22	1.5	5	16	119.9	0.5	143	4.4	0.09	<0.005	<1	<0.5	2
BRB-5 45	Rock Pulp	6.4	20	27.8	75	<0.1	72.1	22.7	612	4.22	30	3.2	16.4	264	0.4	4.6	0.5	138	3.53	0.028	40	154	0.79	119	0.399	6.53	1.139	1.23	1.7	95.5	83	2.7	22.8	14.3	1	3	10	79	2.3	86.5	2.5	0.06	<0.005	<1	<0.5	1.2
BRB-5 50	Rock Pulp	7.1	21.2	31	79	<0.1	68	13.8	508	4.26	33	4.2	17.6	298	0.4	4.2	0.5	140	3.71	0.028	44.5	138	0.85	149	0.422	6.89	1.206	1.28	2	97.5	91	3	21.7	14.7	1	3	12	86.7	2.8	91.7	2.8	0.07	<0.005	<1	<0.5	1.3
BRB-5 55	Rock Pulp	7.8	21.8	30.2	90	<0.1	74.1	14.5	518	4.18	30	3.9	18.3	230	0.2	3.1	0.5	140	2.95	0.03	47.7	169	0.83	90	0.454	7.16	1.156	1.4	2.2	106.3	97	2.8	26.2	17.1	1.1	3	12	95.4	2.7	111.7	3	0.05	0.006	<1	<0.5	1.3
BRB-5 70	Rock Pulp	7.9	22.7	31.7	87	<0.1	73.4	14.2	461	3.88	35	4.7	18.4	205	0.3	2.7	0.5	142	2.35	0.03	46.2	154	0.77	99	0.442	6.87	1.159	1.38	2	106.8	98	2.9	22.4	16.2	1.1	3	11	94.3	2.2	105	2.9	0.06	0.009	<1	<0.5	1.3
BRB-5 75	Rock Pulp	10.3	22.3	32.4	84	<0.1	71.8	17	467	4.26	37	5	17.9	209	0.4	3.7	0.5	141	2.19	0.027	45.7	165	0.7	86	0.458	6.96	1.171	1.44	2.1	107.1	101	3	25.1	16.3	1	3	11	87	2.4	105.6	2.6	<0.05	0.013	<1	<0.5	1.3
BRB-5 80	Rock Pulp	4.8	21.4	30.5	81	<0.1	71.6	19.1	524	3.86	34	5.2	18.9	170	0.4	3.8	0.5	136	1.68	0.027	48.8	154	0.63	105	0.441	6.95	1.063	1.39	2	103.7	105	2.8	23.9	16	1	4	10	87.6	1.7	105.7	2.7	0.09	0.008	<1	<0.5	1.2
BRB-5 85	Rock Pulp	6	24.9	34	92	<0.1	69.1	18.2	601	3.82	29	4.6	19	147	0.4	2.7	0.6	125	1.28	0.03	50.9	161	0.6	128	0.436	6.88	1.084	1.39	2.2	111.5	115	2.8	25.6	17	1.1	3	11	86.6	1.9	101.8	2.9	0.09	<0.005	<1	<0.5	1.3
BRB-5 91	Rock Pulp	7.6	22.5	32	71	<0.1	66.6	18.9	584	4.08	22	4.2	17.7	139	0.4	2.6	0.4	134	1.09	0.022	44.6	162	0.57	51	0.456	6.58	0.944	1.3	2	99.6	104	5.3	24.4	15	1	4	11	82	2.5	96.7	2.7	0.08	0.006	<1	<0.5	1.2
BRB-5 98	Rock Pulp	3.5	13.9	20.1	49	<0.1	42	18.7	435	3.36	20	2.4	13.3	106	0.2	1.3	0.3	102	0.75	0.016	40.1	176	0.38	36	0.321	4.56	0.809	0.93	1.3	71.1	84	1.6	19	10.7	0.7	2	7	45	1.9	61.8	2	0.06	<0.005	<1	<0.5	0.6
BRB-1a 10	Rock Pulp	18.4	16.1	21.4	54	<0.1	41.4	10	413	2.16	27	9	12.1	501	0.5	1.4	0.3	80	9.1	0.017	38.5	141	0.89	124	0.293	4.26	1.084	0.85	1.1	58.7	79	10.7	15.4	9.6	0.6	2	7	51.7	1.4	60.5	1.7	<0.05	0.031	<1	0.8	0.9
BRB-1a 15	Rock Pulp	33.8	25.8	32	86	<0.1	74	19.1	943	3.7	24	7.7	16.3	301	0.8	1.4	0.4	129	4.42	0.022	39.8	138	0.82	178	0.416	6.65	1.201	1.4	1.8	95.4	82	4.1	22.6	15.6	1	4	11	93	2.3	86.4	2.7	0.07	0.023	1	<0.5	1.4
BRB-1a 20	Rock Pulp	34.4	28.7	34.5	93	<0.1	85.6	22.1	1639	4.55	24	9.6	19.4	227	1	1.4	0.6	147	2.74	0.022	45.3	111	0.88	69	0.45	7.29	1.267	1.42	2	107.4	93	5	26.6	17.8	1.1	3	14	113	3.3	115.7	2.9	0.09	0.011	<1	<0.5	1.6
BRB-1a 26	Rock Pulp	12.3	28.8	36.5	87	<0.1	82.4	22.4	975	5.4	25	5.1	17.8	148	0.7	1.5	0.6	158	1.5	0.027	44.8	190	0.68	111	0.453	7.71	1.085	1.44	3	122.2	102	9.3	27.1	18.4	1.2	4	13	98.1	2.9	101.3	3.5	0.16	0.011	<1	<0.5	1.4
BRB-1a 30	Rock Pulp	4.5	26.2	33.9	90	<0.1	88.3	27.6	1525	4.34	24	3.2	18.1	87	0.7	1.3	0.6	140	0.52	0.026	43.1	145	0.64	259	0.469	8.03	0.964	1.49	2.7	112.2	92	9.4	23.3	17.5	1.1	4	12	101.5	0.9	108.7	3.1	0.07	0.006	<1	<0.5	1.6
BRB-1a 40	Rock Pulp	2.4	28.6	37.8	96	<0.1	95.2	18.5	248	4.86	24	3.6	18.4	78	0.5	1.5	0.7	160	0.22	0.036	38.6	161	0.67	317	0.478	9.24	0.992	1.65	3.2	135.9	89	8.6	25.9	21.7	1.4	4	15	130	0.3	126.7	3.7	0.07	<0.005	<1	<0.5	1.6
BRB-1a 50	Rock Pulp	3.9	29.3	38.5	103	<0.1	87.6	23.4	1052	4.37	23	4	23.1	113	0.7	1.4	0.6	145	0.76	0.043	52.7	167	0.67	284	0.471	8.41	1.094	1.68	3.1	120.7	110	17.3	27.2	20.2	1.2	4	14	124	0.7	123.2	3.1	0.1	0.007	<1	<0.5	1.7
BRB-1a 55	Rock Pulp	10.2	25.5	29.1	89	<0.1	73	21.7	2249	7.28	20	3.2	16	104	0.9	1	0.5	133	0.9	0.042	39.6	108	0.83	26	0.43	7.25	1.589	1.48	2.2	117.7	79	18.6	25.5	16.2	1	3	12	91.9	5.7	108.4	2.7	0.09	<0.005	<1	<0.5	1.5
BRB-1a 60	Rock Pulp	3.4	24.6	30.7	77	<0.1	69.7	16.8	2547	3.83	18	3.2	18	130	0.7	1.3	0.5	123	1.38	0.034	43.2	167	0.67	163	0.465	7.09	1.079	1.44	2.4	103.4	87	21.6	24.7	16.4	1	3	12	96.7	1.6	105.1	2.8	0.07	0.007	<1	<0.5	1.3
BRB-1a 65	Rock Pulp	7.3	13.8	20.1	51	<0.1	42.8	9.9	701	2.63	18	5.1	12.8	216	0.2	1	0.3	87	3.08	0.022	34.5	226	0.59	80	0.359	4.68	0.966	1	1.3	70.4	68	5	16.5	11.6	0.8	2	8	57.2	1.7	67.6	1.9	<0.05	0.008	1	<0.5	0.9
BRB-1a 70	Rock Pulp	12.7	5.8	8.4	18	<0.1	17.9	5.3	290	1.5	26	3.8	6.4	316	<0.1	1.9	<0.1	55	5.24	0.015	25.6	197	0.44	123	0.235	1.71	0.766	0.56	0.6	34.9	58	4.3	10.2	6.1	0.4	<1	3	17.3	1.2	27.3	1	<0.05	0.077	1	<0.5	<0.5
BRB-1a 75	Rock Pulp	16.4	7.4	11.2	24	<0.1	23.8	7.2	282	1.58	24	4.4	9.2	216	0.2	1.4	0.1	56	3.63	0.01	31.6	196	0.39	155	0.287	2.38	0.783	0.67	0.8	49.7	66	2.9	11.5	7.9	0.5	<1	3	25.9	1.1	36.7	1.4	<0.05	0.054	<1	0.9	0.5
BRB-2 1	Rock Pulp	12.1	14.2	25.8	51	<0.1	34.5	9.7	283	2.36	33	4.8	13.4	128	<0.1	1.1	0.2	83	1.98	0.027	39.9	221	0.63	153	0.394	3.96	1.24	0.95	1.4	65.4	82	7.4	15.9	11.3	0.8	2	6	45	1.1	57.4	2.1	0.07	0.012	<1	<0.5	0.8
BRB-2 6	Rock Pulp	30.4	19.6	28.3	67	<0.1	51.5	15.2	229	3.08	41	11.8	14.2	135	1	1.5	0.4	116	1.85	0.018	40.6	169	0.62	69	0.363	5.06	1.304	1.09	1.3	77.3	83	2.5	16.7	12.4	0.9	2	8	73.4	2	79.8	2.4	<0.05	0.032	1	<0.5	1.2
BRB-2 10	Rock Pulp	28.3	16.1	24.7	53	<0.1	43	11.6	298	2.69	40	9.7	13.5	208	0.1	1.6	0.3	100	3.15	0.017	41.6	204	0.71	100	0.379	4.32	1.269	0.97	1.4	73.9	90	2.2	17.5	11.6	0.7	2	7	55.6	1.9	67	1.9	0.05	0.04	<1	<0.5	0.9
BRB-2 15	Rock Pulp	33.2	16.5	26.3	64	<0.1	51.5	11.1	271	3.1	40	15.7	15.2	179	0.2	1.2	0.4	117	2.05	0.016	41.6	165	0.66	62	0.385	5.61	1.347	1.15	1.5	81	83	2.7	19	13.4	0.8	3	9	82.1	2.3	89	2.2	<0.05	0.029	<1	<0.5	1
BRB-2 20	Rock Pulp	38.7	15.2	24.7	63	<0.1	49.9	10.2	293	3.19	38	12.6	14.7	113	<0.1	1.3	0.3	114	1.22	0.018	38.6	175	0.64	70	0.402	5.33	1.213	1.14	1.5	81.6	80	21.8	17.2	13.5	0.9	2	8	66.1	2.5	78.2	2.3	0.08	0.033	<1	<0.5	1.1
BRB-2 25	Rock Pulp	37.2	14	23.3	51	<0.1	43.1	10.2	273	3.04	44	11.2	14.8	149	0.1	1.4	0.3	105	1.87	0.014	39.3	174	0.58	61	0.374	4.95	1.202	1.12	1.3	74.8	84	7.4	17.2	12.5	0.8	2	8	73	2.5	75.4	2.2	0.07	0.029	1	<0.5	1
BRB-2 30	Rock Pulp	16.6	11.3	18.5	37	<0.1	31.6	7.6	247	2.13	24	6.9	12.9	200	0.1	1.1	0.2	75	2.47	0.012	31.7	137	0.48	64	0.336	3.7	1.111	0.9	0.9	57.1	67	4	14.1	9.7	0.7	1	6	46.5	1.7	52.5	1.7	<0.05	0.023	<1	<0.5	0.7
BRB-2 35	Rock Pulp	31.6	14.5	23.8	55	<0.1	44.8	10.7	311	3.02	36	10.9	15.3	151	0.2	1.3	0.4	108	1.61	0.015	36.3	163	0.59	52	0.391	5.04	1.184	1.11	1.4	80.2	79	2.4	18.3	12.8	0.9	2	9	72.8	2.4	82.2	2.4	<0.05	0.034	<1	<0.5	1
BRB-2 40	Rock Pulp	33.4	17.6	27	64	<0.1	55.5	15.7	389	3.56	39	10.7	16.7	175	0.2	1.3	0.4	123	1.55	0.015	40.9	183	0.59	63	0.393	5.48	1.141	1.09	1.4	86.1	87	2.4	19.4	14	0.9	3	9	78.4	2.8	79.2	2.3	0.07	0.022	<1	<0.5	1.1
BRB-2 45	Rock Pulp	22.9	16	26.2	68	<0.1	52.6	13.3	399	3.57	32	8.8	15	171	0.1	1.3	0.4	122	1.46	0.019	40.6	138	0.59	51	0.391	5.49	1.164	1.16	1.6	84	90	2.4	19.9	13.9	0.9	2	9	78.6	2.7	85.3	2.5	0.07	0.013	<1	<0.5	1
BRB-2 48	Rock Pulp	8.9	25.6	57.2	88	<0.1	73	36.1	2113	5.39	42	5	23.9	161	0.6	1.8	0.6	161	1.61	0.032	56	241	0.6	61	0.449	5.45	0.82	1.26	2.3	108.4	196	5.3	29.5	16.2	1.1	4	12	84.6	3	84.5	3.1	0.08	0.01	<1	<0.5	1.2
BRB-2 51	Rock Pulp	9.4	21.6	46.6	79	<0.1	76.2	38.9	1453	4.37	33	5.1	19.7	158	0.4	1.7	0.5	149	1.55	0.034	51.7	242	0.58	110	0.476	5.63	0.861	1.24	2.1	107.6	161	3.4	27.3	15.5	1.1	3	12	84.3	1.8	85.3	2.9	0.05	0.01	<1	<0.5	1.1
BRB-2 55	Rock Pulp	6.1	16.3	26.5	62	<0.1	50.9	18.3	641	3.29	25	4.1	16.2	149	0.3	1.2	0.3	112	1.12	0.022	41	244	0.48	94	0.419	4.97	0.933	1.07	1.7	89.3	103	2.9	19.9	13.1	1	3	8	67.8	1.6	70.7	2.4	<0.05	0.008	<1	<0.5	0.9
BRB-2 58	Rock Pulp	13.4	18.6	27.3	71	<0.1	56.6	16	330	3.76	28	5	18	101	0.4	1.4	0.4	114	0.77	0.018	46.2	238	0.41	63	0.439	5.53	0.942	1	1.6	103.5	91	2.5	19.5	15.5	1.1	3	10	75.6	2.6	62.1	2.7	0.05	0.012	<1	<0.5	0.9
BRB-2 60	Rock Pulp	18.8	13.6	23	50	<0.1	40.3	13.7	305	3.1	25	4.9	17.2	109	0.3	1.2	0.3	99	0.63	0.014	42.6	360	0.42	51	0.438	4.38	0.919	1.01	1.6	102.1	88	1.8	18.7	14.8	1	2	8	59.7	2	62.2	2.7	<0.05	0.024	<1	<0.5	0.8
BRB-2 66	Rock Pulp	4.6	16.1	29.4	55	<0.1	43.5	20.6	1056	3.64	23	3.4	15.5	147	0.2	0.9	0.3	110	1.19	0.021	45	268	0.42	59	0.392	4.63	0.912	1.08	1.9	86.1	110	1.9	22.9	12.9	0.9	2	8	63.1	2.1	69.5	2.4	<0.05	<0.005	<1	<0.5	0.7

## Sheet: QC Data
Bureau Veritas Commodities Canada Ltd.				Final Report	1
Client:	Croatian Geological Survey
File Created:	31-Dec-2020
Job Number:	VAN20002851
	Method	MA200	MA200	MA200	MA200	MA200	MA200	MA200	MA200	MA200	MA200	MA200	MA200	MA200	MA200	MA200	MA200	MA200	MA200	MA200	MA200	MA200	MA200	MA200	MA200	MA200	MA200	MA200	MA200	MA200	MA200	MA200	MA200	MA200	MA200	MA200	MA200	MA200	MA200	MA200	MA200	MA200	MA200	MA200	MA200	MA200
	Analyte	Mo	Cu	Pb	Zn	Ag	Ni	Co	Mn	Fe	As	U	Th	Sr	Cd	Sb	Bi	V	Ca	P	La	Cr	Mg	Ba	Ti	Al	Na	K	W	Zr	Ce	Sn	Y	Nb	Ta	Be	Sc	Li	S	Rb	Hf	In	Re	Se	Te	Tl
	Unit	PPM	PPM	PPM	PPM	PPM	PPM	PPM	PPM	%	PPM	PPM	PPM	PPM	PPM	PPM	PPM	PPM	%	%	PPM	PPM	%	PPM	%	%	%	%	PPM	PPM	PPM	PPM	PPM	PPM	PPM	PPM	PPM	PPM	%	PPM	PPM	PPM	PPM	PPM	PPM	PPM
	MDL	0.1	0.1	0.1	1	0.1	0.1	0.2	1	0.01	1	0.1	0.1	1	0.1	0.1	0.1	1	0.01	0.001	0.1	1	0.01	1	0.001	0.01	0.001	0.01	0.1	0.1	1	0.1	0.1	0.1	0.1	1	1	0.1	0.1	0.1	0.1	0.05	0.005	1	0.5	0.5
Sample	Type
Pulp Duplicates
BRB-1a 15	Rock Pulp	33.8	25.8	32	86	<0.1	74	19.1	943	3.7	24	7.7	16.3	301	0.8	1.4	0.4	129	4.42	0.022	39.8	138	0.82	178	0.416	6.65	1.201	1.4	1.8	95.4	82	4.1	22.6	15.6	1	4	11	93	2.3	86.4	2.7	0.07	0.023	1	<0.5	1.4
BRB-1a 15	REP	31	26.6	32.5	79	<0.1	74.9	18.3	949	3.66	26	8.1	17.9	297	0.7	1.6	0.5	126	4.45	0.024	41	128	0.83	191	0.405	6.84	1.209	1.33	1.9	100.1	88	4.5	23.5	16.7	1	3	11	93.2	2.3	92.3	2.6	0.07	0.025	<1	<0.5	1.4
BRB-3 16	Rock Pulp	6	17.5	24.5	66	<0.1	48.1	11.5	535	2.9	18	3.7	15.1	492	0.3	0.9	0.4	91	6.32	0.027	45.5	107	0.8	167	0.343	5.38	1.134	1.14	1.7	77.3	88	3.2	21.5	12.7	0.9	2	8	68.4	1.5	85.9	2.2	0.07	0.007	<1	0.7	1
BRB-3 16	REP	6.3	17.3	25.3	65	<0.1	48.3	12.8	537	2.94	18	4.1	15.9	485	0.2	1	0.3	93	6.39	0.027	45	109	0.81	163	0.364	5.41	1.156	1.16	1.5	77	88	3.8	21	12.4	0.8	1	9	75.9	1.5	81.2	2.1	0.08	<0.005	<1	<0.5	1
Reference Materials
STD OREAS25A-4A	STD	2.5	32.8	22.4	49	<0.1	50.2	8.8	498	6.69	9	2.5	16.2	47	<0.1	0.6	0.3	166	0.29	0.051	23.5	119	0.34	144	0.979	9.24	0.132	0.46	2	158	50	3.7	11.5	20.6	1.5	1	13	35.1	<0.1	60	4.3	0.11	<0.005	2	<0.5	<0.5
STD OREAS45H	STD	1.6	777.1	12.4	37	0.1	448.1	86.5	423	19	16	1.7	8.6	29	<0.1	0.6	0.2	290	0.14	0.02	13.5	687	0.27	344	0.93	8.17	0.084	0.22	1	123.1	23	1.9	11.1	14.4	1	1	60	13.3	<0.1	22.8	3.4	0.07	<0.005	2	<0.5	<0.5
STD OREAS25A-4A	STD	2.5	33.8	24.9	47	<0.1	46.3	8.1	488	6.6	11	2.8	16.4	46	<0.1	0.6	0.4	155	0.26	0.048	20.4	121	0.35	147	0.998	8.71	0.124	0.46	2.1	155.9	44	4.3	9.9	20.3	1.4	<1	12	38.9	<0.1	55.4	4.3	0.08	<0.005	1	<0.5	<0.5
STD OREAS45H	STD	1.6	801.2	13	41	0.1	443.7	92	422	20.19	17	1.8	8.6	29	<0.1	0.7	0.2	284	0.13	0.022	12	691	0.28	341	0.895	8.07	0.087	0.23	0.9	125.9	23	2.1	9.5	14.6	1	2	59	13.9	<0.1	22.7	3.7	0.09	<0.005	1	<0.5	<0.5
BLK	BLK	<0.1	0.1	0.2	<1	<0.1	<0.1	<0.2	<1	<0.01	<1	<0.1	<0.1	<1	<0.1	<0.1	<0.1	<1	<0.01	<0.001	<0.1	1	<0.01	<1	0.001	<0.01	<0.001	<0.01	<0.1	<0.1	<1	<0.1	<0.1	<0.1	<0.1	<1	<1	<0.1	<0.1	<0.1	<0.1	<0.05	<0.005	<1	<0.5	<0.5
BLK	BLK	<0.1	<0.1	<0.1	<1	<0.1	<0.1	<0.2	<1	<0.01	<1	<0.1	<0.1	<1	<0.1	<0.1	<0.1	<1	<0.01	<0.001	<0.1	<1	<0.01	<1	0.001	<0.01	0.004	<0.01	<0.1	<0.1	<1	<0.1	<0.1	<0.1	<0.1	<1	<1	<0.1	<0.1	<0.1	<0.1	<0.05	<0.005	<1	<0.5	<0.5
